# Supplementary material for: Host genetics exerts lifelong effects upon hindgut microbiota and its association with bovine growth and immunity
Source: ISME J. 2021 Mar 1;15(8):2306–21. doi: 10.1038/s41396-021-00925-x (PMC8319427; doi:10.1038/s41396-021-00925-x)
Supplement: Supplementary file 2 — Supplementary Tables [file 41396_2021_925_MOESM2_ESM.xlsx]

## Sheet: Supplementary Table S1
Supplementary Table S1-A. Composition of feed supplemented to the postweaning calves.
Period	Feed composition	Steer	Heifer
8wks-4wks before sampling	Creep Hazen Feed (kg/head)	1.8	0.5
	Soyhull and Gluten (kg/head)	2.2	2.2
4wks-1 day before sampling	Silage (kg/head)	3.7	4.7
	Gluten (Steer) or Cottonseed (Heifer) (kg/head)	2.1	2.2
	Molasses (kg/head)	0.9	0.9
	Hay (bale/head)	0.03	0.03
Supplementary Table S1-B. Guaranteed analysis of Creep Hazen Feed.
Nutrients	Composition
Crude protein, not less than	0.12
Crude fat, not less than	0.02
Crude fiber, not more than	0.14
Vitamin A	4200 /IU

## Sheet: Supplementary Table S2
Supplementary Table S2. The sequencing information.
Calf tag	Growing stage	Sequencing ID	Raw reads	Reads passed filtering	Denoised reads	Merged reads number	Non-chimeric reads
3160001	Postweaning	KM1257	30957	24056	23161	20398	19838
3160001	Preweaning	KM770	30114	24631	23720	20516	20284
3160003	Postweaning	KM1258	42900	31790	31030	27214	26328
3160003	Preweaning	KM794	60098	49872	48991	46236	44911
3160004	Postweaning	KM1234	27598	20456	19729	17321	16903
3160004	Preweaning	KM733	40849	30183	29290	26162	25532
3160005	Preweaning	KM805	40295	34195	33320	30842	30085
3160006	Postweaning	KM1302	35974	29455	28664	26387	25990
3160006	Preweaning	KM719	52891	42816	41984	37465	36590
3160007	Postweaning	KM1290	43731	35635	34654	31340	30557
3160007	Preweaning	KM801	47152	39747	38692	35716	35429
3160008	Preweaning	KM584	103536	62645	61885	45696	44819
3160009	Postweaning	KM1276	39211	30636	29733	27001	26481
3160009	Preweaning	KM749	36030	29681	28942	26903	26541
3160010	Preweaning	KM757	31671	25712	25084	23491	23358
3160010	Postweaning	KM1297	44705	36060	35271	32715	31812
3160011	Postweaning	KM1161	26227	20461	19661	16907	16647
3160011	Fattening	KM1430	46500	37141	36269	33658	32810
3160011	Preweaning	KM720	76678	66210	65658	64029	61740
3160012	Postweaning	KM1256	15645	12044	11438	9436	9243
3160012	Preweaning	KM797	37291	30245	29082	26188	25653
3160013	Fattening	KM1412	36646	28402	27634	24928	24422
3160013	Postweaning	KM1196	43560	34083	33386	30908	30202
3160013	Preweaning	KM746	40757	33330	32620	31057	30981
3160015	Postweaning	KM1240	23088	18045	17390	15271	14848
3160015	Preweaning	KM756	61006	50485	49523	46555	45517
3160016	Postweaning	KM1303	41816	31642	30784	27072	26525
3160017	Preweaning	KM738	36011	26673	26110	23603	23226
3160018	Preweaning	KM763	76319	63353	62040	58780	56898
3160019	Postweaning	KM1243	21970	16388	15707	13649	13343
3160019	Preweaning	KM739	36573	27859	27116	24064	23782
3160020	Postweaning	KM1128	34474	25638	24694	21421	21002
3160020	Preweaning	KM724	30674	25831	25409	24167	23361
3160020	Fattening	KM1389	44993	33897	32856	29827	28952
3160021	Postweaning	KM1204	26316	20678	19734	16784	16499
3160021	Fattening	KM1384	44651	34635	33664	30551	29873
3160021	Preweaning	KM760	58924	48631	47868	44288	42886
3160022	Fattening	KM1456	51448	40362	39443	36883	36209
3160022	Preweaning	KM811	48626	41294	40239	38227	37477
3160022	Postweaning	KM1165	64128	49165	48354	44554	43512
3160023	Postweaning	KM1263	28985	22159	21528	19169	18708
3160023	Preweaning	KM814	49436	41076	40021	37466	37175
3160024	Preweaning	KM627	38511	31452	30622	28161	27375
3160024	Postweaning	KM1259	57495	43584	42737	38984	37189
3160025	Postweaning	KM1164	57888	44267	43284	39436	38211
3160025	Fattening	KM1453	54461	41778	40954	39045	38571
3160025	Preweaning	KM622	56077	46651	45483	42217	41000
3160026	Postweaning	KM1279	46813	34825	34092	31609	30767
3160026	Preweaning	KM779	64930	53811	52667	49672	48588
3160027	Postweaning	KM1216	17899	13937	13284	11371	11111
3160027	Preweaning	KM800	45895	36691	35794	33843	32930
3160027	Fattening	KM1394	51578	40096	39307	37029	35957
3160028	Preweaning	KM766	27217	22476	21450	19081	18794
3160028	Postweaning	KM1281	43154	34505	33545	30363	29705
3160029	Postweaning	KM1237	26505	21096	20400	18343	17945
3160029	Preweaning	KM803	41696	35255	34484	32412	31884
3160030	Postweaning	KM1265	31475	23048	22357	19146	18701
3160030	Preweaning	KM741	53670	39942	39184	35890	34941
3160031	Postweaning	KM1230	21788	17073	16618	14957	14558
3160031	Preweaning	KM740	60250	45079	44307	41402	40571
3160032	Preweaning	KM767	32171	26789	25814	23761	23512
3160032	Postweaning	KM1282	42561	32562	31710	28026	27333
3160033	Postweaning	KM1134	28427	21453	20672	18263	17907
3160033	Fattening	KM1437	51855	39511	38926	36974	36506
3160033	Preweaning	KM808	58712	49522	48116	44592	43569
3160034	Fattening	KM1436	39711	30118	29349	26908	26370
3160034	Postweaning	KM1158	40850	30876	30011	27175	26629
3160034	Preweaning	KM636	55375	48083	47284	44255	42938
3160035	Preweaning	KM812	45917	36969	35744	32126	31626
3160036	Preweaning	KM791	18654	15488	15389	14778	14248
3160036	Postweaning	KM1301	41688	31418	30550	26659	26139
3160037	Preweaning	KM726	43181	36136	35292	32548	32055
3160038	Preweaning	KM745	25364	20601	19997	18174	17836
3160038	Postweaning	KM1109	30526	24081	23224	20668	20300
3160038	Fattening	KM1371	56979	45583	44677	42538	41215
3160039	Fattening	KM1435	40522	31944	31204	28745	28325
3160039	Postweaning	KM1115	68980	51097	49884	44538	43416
3160039	Preweaning	KM786	62258	52549	51955	50287	48761
3160040	Postweaning	KM1210	49423	37322	36395	32172	31243
3160040	Fattening	KM1415	56416	44686	43641	40752	40221
3160040	Preweaning	KM610	96831	61098	60281	46289	45511
3160041	Preweaning	KM712	32978	27570	27058	26006	25507
3160043	Postweaning	KM1140	39145	30006	29076	26622	26298
3160043	Fattening	KM1391	46916	36412	35369	32486	31479
3160043	Preweaning	KM764	48572	36732	35960	33994	33773
3160044	Postweaning	KM1225	24883	19162	18486	16509	15597
3160044	Preweaning	KM776	32745	27584	26601	24394	24141
3160045	Preweaning	KM790	46135	39184	38326	35852	34791
3160045	Postweaning	KM1212	54488	42682	41428	37399	36795
3160045	Fattening	KM1399	52652	42631	41307	38135	37036
3160046	Postweaning	KM1298	46686	36571	35831	33235	32660
3160046	Preweaning	KM742	51639	42325	41438	38716	37765
3160047	Postweaning	KM1252	20315	15238	14647	12336	11990
3160047	Preweaning	KM795	51201	41926	41057	37111	36618
3160048	Postweaning	KM1264	19880	15257	14681	12246	11904
3160048	Preweaning	KM592	110626	69716	68438	47379	46568
3160049	Preweaning	KM585	78436	46766	45697	27962	27300
3160050	Postweaning	KM1278	30945	24826	24075	21788	21365
3160050	Preweaning	KM615	90594	51487	50437	32760	32219
3160051	Postweaning	KM1171	40545	32763	31913	29048	28413
3160051	Preweaning	KM618	97581	53192	52209	31189	30393
3160051	Fattening	KM1474	56093	43391	41968	38230	37540
3160052	Postweaning	KM1232	27661	21539	20846	19046	18620
3160052	Preweaning	KM634	56674	49539	48560	45500	44640
3160053	Postweaning	KM1267	35190	26588	25992	23704	23321
3160053	Preweaning	KM658	35608	29521	28780	27037	26469
3160054	Postweaning	KM1191	36242	27962	26947	23951	23347
3160054	Fattening	KM1431	42963	33738	33012	30433	29527
3160054	Preweaning	KM613	128709	80339	78993	55262	54008
3160055	Postweaning	KM1126	40407	30612	29711	26621	26038
3160055	Fattening	KM1393	49175	37716	36506	32877	32068
3160055	Preweaning	KM620	86099	52101	51245	37006	36458
3160056	Preweaning	KM731	40994	31109	30349	27284	26680
3160057	Fattening	KM1410	41691	31269	30324	27984	27492
3160057	Postweaning	KM1150	52919	39802	38805	34730	33911
3160057	Preweaning	KM815	50104	41709	40885	38576	38020
3160058	Postweaning	KM1221	45071	36155	35155	32242	31509
3160058	Preweaning	KM807	53318	43963	43001	40271	39746
3160059	Postweaning	KM1195	35811	26902	26110	23114	22543
3160059	Fattening	KM1429	41430	30868	30127	27710	27203
3160059	Preweaning	KM638	48294	40362	39510	34717	34032
3160060	Preweaning	KM630	47868	41251	40486	38541	36878
3160061	Postweaning	KM1294	42098	32577	31934	29380	28725
3160061	Preweaning	KM703	45571	38086	37223	34458	33420
3160062	Postweaning	KM1166	32405	25635	24856	22448	22055
3160062	Fattening	KM1452	42728	33862	32995	30273	29819
3160062	Preweaning	KM605	98018	59935	58772	41688	40729
3160063	Postweaning	KM1311	35656	27173	26437	23968	23451
3160063	Preweaning	KM761	51939	42608	41423	38520	37868
3160064	Preweaning	KM723	48988	41191	40251	37913	37300
3160065	Postweaning	KM1236	36907	28288	27455	24701	24086
3160065	Preweaning	KM752	47694	39110	38291	35578	34888
3160066	Postweaning	KM1226	25309	18985	18376	16190	15801
3160066	Preweaning	KM708	53332	45277	43984	40899	39964
3160067	Postweaning	KM1141	32820	25176	24326	21591	21250
3160067	Fattening	KM1403	45474	35322	34557	32734	32144
3160067	Preweaning	KM619	117422	75979	74728	57603	56862
3160068	Preweaning	KM656	47651	39021	38230	36063	34903
3160070	Postweaning	KM1135	31130	24202	23568	21230	20800
3160070	Preweaning	KM716	40163	33921	33182	30907	30369
3160070	Fattening	KM1449	42228	34108	33268	31134	30423
3160071	Postweaning	KM1254	26375	20814	20159	17998	17582
3160071	Preweaning	KM645	50575	43406	42444	39907	39248
3160072	Postweaning	KM1269	31802	25309	24429	21948	21484
3160072	Preweaning	KM606	100826	52932	51513	28275	27582
3160073	Postweaning	KM1162	34241	24912	24194	21267	20695
3160073	Preweaning	KM591	85719	48421	47336	27988	27437
3160073	Fattening	KM1377	57932	45917	44587	41558	40422
3160074	Fattening	KM1440	31228	24935	24242	22389	22128
3160074	Postweaning	KM1207	37380	27853	27070	23886	23198
3160074	Preweaning	KM589	106766	58707	57580	35528	34871
3160075	Preweaning	KM626	40691	34451	33853	31991	31602
3160075	Fattening	KM1420	50101	39680	38577	35468	34809
3160076	Postweaning	KM1205	29154	21454	20681	18188	17827
3160076	Fattening	KM1395	39580	31152	30256	27988	27272
3160076	Preweaning	KM586	106810	64877	63787	47695	46946
3160077	Postweaning	KM1149	34877	27772	26845	23537	23062
3160077	Preweaning	KM588	87237	50400	49128	30628	29898
3160077	Fattening	KM1419	62859	47742	46659	43094	42143
3160078	Postweaning	KM1155	26801	20441	19665	16544	16167
3160078	Fattening	KM1383	45982	35770	34955	32592	31797
3160078	Preweaning	KM647	47638	40170	39317	36784	35974
3160079	Postweaning	KM1312	30851	23715	22946	20430	19996
3160079	Preweaning	KM635	33912	28560	27896	26310	25803
3160080	Preweaning	KM611	40919	32898	31872	29750	29450
3160080	Postweaning	KM1173	44475	35697	34725	31356	30777
3160080	Fattening	KM1450	42553	34872	33984	31900	31308
3160081	Preweaning	KM709	18512	15244	14682	12887	12571
3160081	Postweaning	KM1293	37544	30462	29916	28739	27592
3160082	Postweaning	KM1296	46418	36763	35923	33264	32648
3160082	Preweaning	KM587	93364	57784	56776	40719	39493
3160083	Preweaning	KM711	48938	40795	40161	35415	34557
3160084	Fattening	KM1400	34717	27613	26922	25385	25287
3160084	Postweaning	KM1183	48129	35840	34881	30163	29603
3160084	Preweaning	KM609	99332	43034	42505	30082	30003
3160085	Postweaning	KM1202	41985	32431	31495	28575	27983
3160085	Fattening	KM1368	57599	44750	43446	40024	39003
3160085	Preweaning	KM614	140365	85994	84588	56300	55454
3160086	Postweaning	KM1220	41870	32919	32002	28624	28083
3160086	Preweaning	KM639	47662	40204	39408	36601	36020
3160087	Postweaning	KM1131	23778	17822	16972	14605	14284
3160087	Preweaning	KM608	38673	31850	30719	27771	27433
3160087	Fattening	KM1472	46539	36151	35267	32657	31911
3160088	Postweaning	KM1113	30333	24475	23674	21358	20969
3160088	Preweaning	KM653	44325	35781	35085	33140	32682
3160088	Fattening	KM1454	61000	48867	48415	46442	45654
3160089	Postweaning	KM1304	42679	33492	32694	30137	29514
3160089	Preweaning	KM710	48154	40174	39304	36058	35321
3160090	Postweaning	KM1111	29131	23533	22697	20182	19708
3160090	Fattening	KM1405	41059	32530	31588	28698	28235
3160090	Preweaning	KM604	99678	56303	55268	37833	36611
3160091	Postweaning	KM1253	25562	17789	17181	14922	14466
3160091	Preweaning	KM796	41257	34241	33117	30233	29498
3160092	Preweaning	KM632	41634	35559	34668	32308	31556
3160092	Fattening	KM1418	48177	37721	37029	34912	34185
3160093	Preweaning	KM581	90540	71544	69492	63584	62442
3160094	Postweaning	KM1268	29316	23065	22259	20288	19968
3160094	Preweaning	KM624	42185	34530	33981	32846	32484
3160095	Preweaning	KM715	42039	34598	32999	28657	28252
3160095	Postweaning	KM1291	51686	39339	38475	34931	33946
3160096	Preweaning	KM660	34665	28709	28072	25965	25612
3160097	Postweaning	KM1284	37918	29642	28899	26351	25616
3160097	Preweaning	KM640	55310	45389	44380	38950	38244
3160098	Postweaning	KM1231	21994	15814	15136	12889	12503
3160098	Preweaning	KM651	75946	64901	63918	61176	59538
3160099	Postweaning	KM1309	29804	23764	22891	20594	20124
3160099	Preweaning	KM637	36430	30221	29629	28273	27936
3160100	Postweaning	KM1110	33634	25999	25118	22863	22414
3160100	Fattening	KM1464	52796	41820	41078	38870	38482
3160100	Preweaning	KM643	56725	46446	45614	43365	42480
3160101	Preweaning	KM648	57223	45856	44141	39616	38951
3160102	Preweaning	KM810	55201	45756	44813	42785	42348
3160103	Preweaning	KM784	49779	42176	41215	38868	38251
3160104	Fattening	KM1442	42286	33294	32411	29865	29352
3160104	Preweaning	KM599	92184	50679	49927	36297	36214
3160104	Postweaning	KM1151	81207	59612	58260	52302	51036
3160105	Preweaning	KM652	58112	46274	45836	44026	42980
3160106	Postweaning	KM1130	29010	22473	21628	19066	18660
3160106	Preweaning	KM603	71989	39508	38663	28166	27712
3160106	Fattening	KM1407	45946	35937	35093	32410	31356
3160107	Postweaning	KM1270	32027	24616	23941	21817	21256
3160107	Preweaning	KM617	96079	59923	58783	36760	36223
3160108	Preweaning	KM582	96726	45525	44778	30478	29963
3160109	Postweaning	KM1260	35000	27197	26439	24095	23573
3160109	Preweaning	KM655	51063	43142	42269	39831	38826
3160110	Postweaning	KM1307	47707	37509	36551	32422	31604
3160110	Preweaning	KM629	47195	39442	38377	35753	35362
3160111	Preweaning	KM644	41542	33826	33116	30998	30330
3160112	Postweaning	KM1300	40042	30948	30360	27223	26637
3160112	Preweaning	KM649	48834	39076	37543	33493	33022
3160113	Postweaning	KM1117	31598	24275	23552	21298	20782
3160113	Fattening	KM1388	45852	31990	31029	28594	27750
3160113	Preweaning	KM612	93757	59341	58344	41785	40527
3160114	Postweaning	KM1287	42247	33022	31921	28513	27868
3160114	Preweaning	KM598	101533	61153	60194	42728	41573
3160115	Postweaning	KM1145	40330	31438	30555	27044	26613
3160115	Fattening	KM1443	42219	35014	34298	31538	30769
3160115	Preweaning	KM705	48887	40399	39688	37753	36639
3160116	Postweaning	KM1228	18840	14218	13924	13111	12732
3160116	Preweaning	KM633	65453	54086	53222	46230	45033
3160117	Postweaning	KM1242	23611	19205	18548	16789	16513
3160117	Preweaning	KM650	58315	47379	45944	42091	41600
3160118	Postweaning	KM1129	31724	23373	22425	19339	18966
3160118	Preweaning	KM602	109154	52333	51504	32792	32405
3160118	Fattening	KM1451	51256	41791	41154	38971	38173
3160119	Postweaning	KM1192	29629	23203	22499	20197	19652
3160119	Preweaning	KM725	37908	32213	31703	30283	29913
3160119	Fattening	KM1378	58097	45536	43773	40365	39513
3160120	Postweaning	KM1203	32503	24846	23858	20993	20569
3160120	Preweaning	KM654	43707	36993	35982	32889	32271
3160120	Fattening	KM1446	49180	40341	39254	36365	35500
3160121	Postweaning	KM1144	29467	22855	21962	19327	18959
3160121	Preweaning	KM593	78173	48748	47817	33052	32418
3160121	Fattening	KM1466	57793	42130	41380	39128	38557
3160122	Postweaning	KM1289	30543	22757	22097	19711	19419
3160122	Preweaning	KM628	63389	50637	49891	46480	45712
3160123	Preweaning	KM727	35907	29946	29408	27844	27666
3160123	Fattening	KM1396	40650	32566	31776	29010	28393
3160123	Postweaning	KM1138	88392	63969	62819	55128	53469
3160124	Postweaning	KM1313	34995	25615	24932	22693	22164
3160124	Preweaning	KM751	36195	29219	28770	27421	27094
3160125	Postweaning	KM1206	31821	25663	24848	22304	21760
3160125	Fattening	KM1438	46731	34410	33629	31069	30436
3160125	Preweaning	KM729	75682	63647	62553	58302	56696
3160126	Preweaning	KM753	49575	39598	39093	37443	37071
3160127	Fattening	KM1426	42708	31360	30800	28903	28525
3160127	Preweaning	KM594	96595	51953	50772	32389	31744
3160127	Postweaning	KM1200	52602	39645	38646	33105	32244
3160128	Preweaning	KM600	99269	53261	52217	36035	35323
3160129	Preweaning	KM597	38658	31614	30840	29116	28843
3160130	Preweaning	KM641	45877	35867	35344	34082	33412
3160131	Postweaning	KM1179	54554	42129	41124	37545	37015
3160131	Preweaning	KM646	79735	66518	65392	62779	61083
3160132	Preweaning	KM734	39676	28463	27938	24358	24067
3160132	Postweaning	KM1186	50971	39391	38405	34728	34073
3160132	Fattening	KM1369	51269	39872	38804	35396	34821
3160133	Preweaning	KM702	40991	32993	32380	29670	29121
3160133	Postweaning	KM1153	49518	36714	35925	32026	31626
3160133	Fattening	KM1421	52167	41433	40595	38655	38099
3160134	Preweaning	KM583	87373	40986	40117	27159	26750
3160135	Postweaning	KM1255	27084	19730	18971	16663	16191
3160135	Preweaning	KM625	31690	26220	25635	24128	23616
3160136	Preweaning	KM704	51583	41760	41159	38986	38541
3160137	Postweaning	KM1283	36777	28661	27718	24690	24089
3160137	Preweaning	KM590	99456	61645	60702	45507	44978
3160138	Postweaning	KM1215	19165	14685	13866	11945	11605
3160138	Fattening	KM1441	38746	31050	30308	28500	27958
3160138	Preweaning	KM730	48351	36031	35499	33567	32724
3160139	Fattening	KM1424	40421	32156	31430	29888	29229
3160139	Postweaning	KM1176	44378	34675	33734	30680	30089
3160139	Preweaning	KM721	69971	58080	56865	53600	52730
3160140	Preweaning	KM601	93897	43739	43303	32384	32162
3160141	Postweaning	KM1224	31220	23633	22647	20043	19597
3160141	Preweaning	KM659	32150	26418	25910	24682	24280
3160143	Postweaning	KM1250	21083	15837	15137	12958	12680
3160143	Preweaning	KM631	58808	50468	49417	46596	45714
3160144	Postweaning	KM1273	36532	28880	28003	25018	24259
3160144	Preweaning	KM657	66063	54943	53978	51792	51020
3160145	Preweaning	KM623	30540	25335	24851	23499	23203
3160145	Postweaning	KM1180	41499	32490	31852	28450	27778
3160145	Fattening	KM1470	49059	38996	38111	35886	35102
3160146	Preweaning	KM621	44352	35480	35017	33552	33115
3160146	Fattening	KM1462	52688	43785	43340	41972	41760
3160147	Postweaning	KM1169	38494	30296	29568	26541	25939
3160147	Fattening	KM1445	38502	29588	28879	26978	26229
3160147	Preweaning	KM706	41945	35604	34720	32711	32107
3160148	Preweaning	KM607	104706	52964	52170	35102	34496
3160149	Fattening	KM1434	48762	37268	36482	34219	33609
3160149	Preweaning	KM748	46011	38420	37877	36157	35369
3160150	Postweaning	KM1154	32000	24908	24209	21501	20982
3160150	Preweaning	KM769	29206	24280	23902	22846	22844
3160150	Fattening	KM1459	49841	40422	39434	36834	36087
3160151	Preweaning	KM744	52741	42833	41915	39913	38953
3160153	Postweaning	KM1261	30405	24063	23183	20847	20484
3160153	Preweaning	KM595	102754	51603	50816	37607	37189
3160154	Preweaning	KM737	46000	34433	33848	31911	31526
3160156	Postweaning	KM1163	57684	40779	39686	34642	33645
3160156	Fattening	KM1370	54203	41590	40404	36640	35703
3160156	Preweaning	KM813	69702	56716	54503	48964	48063
3160157	Preweaning	KM714	36277	30124	29577	28002	27410
3160158	Postweaning	KM1146	45489	35302	34291	30799	30129
3160158	Fattening	KM1373	51075	37452	36593	34501	33720
3160158	Preweaning	KM713	48647	41291	40445	38236	37791
3160159	Postweaning	KM1160	36175	27142	26073	22623	21957
3160159	Preweaning	KM707	41728	34463	33747	31314	30869
3160159	Fattening	KM1467	52472	40807	39574	36359	35537
3160160	Preweaning	KM758	37533	29523	29136	28210	28210
3160160	Postweaning	KM1114	51688	38823	38083	34800	33880
3160160	Fattening	KM1423	50930	40754	39654	36863	35931
3160161	Fattening	KM1382	43556	32765	31759	28529	27852
3160161	Postweaning	KM1197	43355	34328	33418	29851	29028
3160161	Preweaning	KM783	41992	34864	33859	31769	31211
3160162	Postweaning	KM1266	28549	22985	22279	19705	19361
3160162	Preweaning	KM774	53692	44759	42849	37946	37399
3160163	Postweaning	KM1219	48638	37063	36145	32864	31887
3160163	Preweaning	KM775	53326	46065	45405	43146	42106
3160164	Postweaning	KM1112	35591	27459	26583	23241	22800
3160164	Preweaning	KM722	32698	27322	26947	25948	25901
3160164	Fattening	KM1433	43495	34485	33685	32092	32029
3160166	Preweaning	KM798	34908	28738	27842	25796	25133
3160167	Postweaning	KM1193	32396	24226	23374	20554	20134
3160167	Fattening	KM1455	51275	41396	40594	38005	36701
3160167	Preweaning	KM792	48511	40293	39572	37634	37399
3160168	Fattening	KM1447	34605	28561	27794	25651	25130
3160168	Preweaning	KM782	51420	42979	41918	38582	37703
3160168	Postweaning	KM1187	95240	74061	72882	65898	63928
3160169	Postweaning	KM1227	24767	18048	17331	14715	14516
3160169	Preweaning	KM799	46482	37514	36466	33652	33376
3160170	Postweaning	KM1244	19147	14868	14368	12994	12657
3160170	Preweaning	KM755	50449	41808	41003	38667	37573
3160171	Postweaning	KM1308	39837	30950	30071	27065	26455
3160171	Preweaning	KM717	39788	33383	32691	30861	30688
3160172	Postweaning	KM1182	38354	30646	29856	26407	25542
3160172	Preweaning	KM735	42511	31748	31030	28798	28196
3160172	Fattening	KM1425	45148	36275	35439	32943	32104
3160173	Preweaning	KM750	50357	41064	40388	38783	38386
3160174	Preweaning	KM780	58284	48029	46768	43383	42046
3160175	Fattening	KM1406	46642	35052	34169	31467	30884
3160175	Postweaning	KM1139	61625	42947	41712	36586	35690
3160175	Preweaning	KM788	75666	61356	60489	58498	57461
3160176	Postweaning	KM1152	47587	35650	34673	30994	30362
3160176	Preweaning	KM747	45606	36909	36207	33972	33498
3160176	Fattening	KM1461	47670	37393	36540	34134	33543
3160177	Postweaning	KM1245	28444	22431	21791	19742	19303
3160177	Preweaning	KM809	62985	51817	51089	49013	48406
3160178	Preweaning	KM728	59054	48177	47437	45659	44891
3160179	Postweaning	KM1159	30800	24223	23378	20753	20450
3160179	Fattening	KM1416	47398	33254	32518	30366	29801
3160179	Preweaning	KM642	56878	47253	46237	43644	42987
3160180	Postweaning	KM1157	35442	26852	26044	22708	22198
3160180	Fattening	KM1387	46649	35876	34862	31379	30554
3160181	Preweaning	KM743	38500	31494	30840	28960	28583
3160181	Postweaning	KM1280	55624	43584	42664	39613	38860
3160182	Postweaning	KM1235	34674	25967	25232	21486	20973
3160182	Preweaning	KM781	39137	31567	30514	28465	28012
3160183	Preweaning	KM804	49864	40597	39889	38003	37257
3160183	Postweaning	KM1306	55387	43309	42708	39743	38732
3160184	Postweaning	KM1222	45793	35640	34699	30989	30000
3160184	Preweaning	KM759	44150	35114	34382	32533	31470
3160185	Preweaning	KM777	33309	28057	26954	24079	23774
3160185	Postweaning	KM1271	39918	30549	29755	26102	25324
3160186	Postweaning	KM1167	34749	27129	26167	23229	22934
3160186	Fattening	KM1422	50487	39208	38159	35361	34714
3160186	Preweaning	KM787	56181	46039	45265	43671	43108
3160187	Preweaning	KM768	31780	25710	24853	22580	22408
3160187	Fattening	KM1413	47713	37231	36262	33513	32790
3160187	Postweaning	KM1124	54270	41869	41101	37558	36451
3160188	Postweaning	KM1292	48256	38487	37566	35085	33999
3160188	Preweaning	KM772	55119	46938	46148	43686	43292
3160189	Fattening	KM1404	46770	36430	35511	32437	31618
3160189	Preweaning	KM818	47351	38952	38081	35868	35430
3160189	Postweaning	KM1198	60260	46665	45613	41365	40568
3160191	Preweaning	KM596	87890	50268	49316	34701	33927
3160191	Fattening	KM1414	52735	40587	39762	37126	36334
3160191	Postweaning	KM1175	80289	58391	57007	51250	50342
3160192	Postweaning	KM1249	29181	22940	22346	20314	19827
3160192	Preweaning	KM789	88646	71214	70074	66673	63795
3160193	Preweaning	KM762	82446	69007	68117	65678	64398
3160194	Postweaning	KM1123	42380	34907	33983	31412	30829
3160194	Fattening	KM1457	58927	46776	45817	41754	40760
3160195	Preweaning	KM816	64461	51194	50730	48724	47843
3160196	Postweaning	KM1247	45976	36489	35544	32140	31098
3160196	Preweaning	KM806	46695	37259	36503	32549	32063
3160197	Postweaning	KM1286	38697	30410	29395	26327	25928
3160197	Preweaning	KM793	44999	36731	35944	33724	32794
3160198	Postweaning	KM1241	28635	21238	20576	18309	18053
3160199	Postweaning	KM1116	48337	37283	36175	32751	31965
3160199	Fattening	KM1439	49846	36403	35596	33497	32813
3160199	Preweaning	KM773	46996	39148	38194	35742	35052
3160200	Postweaning	KM1142	34614	27953	27031	23955	23604
3160200	Preweaning	KM732	36037	26494	26114	24910	24664
3160200	Fattening	KM1460	45982	37065	36233	34114	33587
3160201	Preweaning	KM817	36632	29571	29119	27982	27825
3160202	Preweaning	KM802	43775	36694	36008	34507	33762
3160203	Postweaning	KM1118	28212	22780	21914	19290	18920
3160203	Fattening	KM1402	49520	37683	36599	33769	32899
3160203	Preweaning	KM718	51902	42164	41438	39346	38730
3160204	Preweaning	KM771	34905	28525	27100	23619	23383
3160205	Postweaning	KM1190	38878	29803	29210	26363	25448
3160205	Fattening	KM1390	48017	34965	33861	31050	30427
3160205	Preweaning	KM754	46410	38113	37152	34769	34356
3160206	Fattening	KM1376	45132	33966	33134	30782	29837
3160206	Postweaning	KM1174	51986	39288	38301	33717	32986
3160206	Preweaning	KM859	50065	43590	42967	41234	40243
3160207	Fattening	KM1469	45875	35560	34600	32362	31536
3160207	Postweaning	KM1211	51229	39707	38595	34394	33428
3160207	Preweaning	KM837	58215	43313	42902	40694	39757
3160208	Preweaning	KM820	52640	42894	42199	40517	39844
3160209	Postweaning	KM1137	37960	29409	28409	25514	25003
3160209	Fattening	KM1468	47958	35316	34547	32565	31953
3160209	Preweaning	KM863	50030	41332	40589	38705	38049
3160211	Preweaning	KM841	60448	48398	47884	46058	45402
3160212	Postweaning	KM1121	35326	27898	26975	24025	23720
3160212	Fattening	KM1473	45489	33301	32366	29361	28663
3160212	Preweaning	KM821	51484	40719	40087	38340	37895
3160213	Preweaning	KM854	72119	60762	60050	57843	56655
3160214	Preweaning	KM835	48201	35310	34990	33846	33696
3160214	Fattening	KM1463	56598	44882	43856	41176	40325
3160215	Postweaning	KM1248	40036	30542	29836	26724	26015
3160215	Preweaning	KM850	47486	39290	38612	36799	36136
3160216	Postweaning	KM1148	35774	27600	26814	23929	23493
3160216	Fattening	KM1465	48469	37977	36964	33879	33254
3160216	Preweaning	KM858	51449	41430	40772	39281	38433
3160217	Preweaning	KM856	15355	13182	12888	12171	11802
3160217	Fattening	KM1427	38434	28542	27831	25675	25282
3160217	Postweaning	KM1156	42699	32749	31753	28172	27609
3160219	Preweaning	KM857	40637	34392	33775	32246	32018
3160220	Postweaning	KM1201	38680	30789	29988	27245	26639
3160220	Fattening	KM1444	40106	31866	31009	28518	27700
3160220	Preweaning	KM852	50209	42611	42079	40581	40039
3160221	Postweaning	KM1274	49595	37994	37203	34139	33394
3160221	Preweaning	KM846	54588	44613	44113	42616	42224
3160222	Postweaning	KM1223	50909	40389	39313	36125	34902
3160222	Preweaning	KM827	58708	44673	43980	41050	40522
3160224	Postweaning	KM1218	35034	28195	27365	25426	24816
3160224	Fattening	KM1411	51149	40287	39636	37430	36412
3160224	Preweaning	KM849	98568	78585	77862	75444	74049
3160225	Postweaning	KM1295	41414	32969	32068	29311	27866
3160225	Preweaning	KM851	47238	38594	38075	36341	35515
3160226	Preweaning	KM861	63847	52680	51994	49803	48984
3160227	Postweaning	KM1147	33701	27338	26598	24468	23968
3160227	Fattening	KM1379	54534	41779	40786	37811	36390
3160227	Preweaning	KM862	57106	46345	45775	44231	43670
3160229	Postweaning	KM1143	20033	15693	15075	12747	12584
3160229	Preweaning	KM834	60479	43427	42948	38145	37808
3160229	Fattening	KM1380	62188	48945	47609	44489	43307
3160230	Preweaning	KM838	93091	73016	72357	70498	68631
3160231	Postweaning	KM1181	34770	26016	25057	21334	20852
3160231	Fattening	KM1398	35199	27630	26760	24466	23896
3160231	Preweaning	KM848	76459	62156	61753	60685	60564
3160233	Preweaning	KM831	42328	30975	30397	28599	28271
3160233	Postweaning	KM1262	49586	38224	37323	34014	33343
3160234	Postweaning	KM1238	33494	26098	25194	23417	22415
3160234	Preweaning	KM844	56665	45988	45503	44295	43673
3160235	Preweaning	KM845	67367	54211	53711	51964	50605
3160236	Postweaning	KM1189	39777	31842	30957	28064	27376
3160236	Fattening	KM1372	49902	39061	38053	35510	34945
3160236	Preweaning	KM867	44177	37526	37245	36692	36634
3160237	Preweaning	KM865	53379	43913	43129	41079	40386
3160238	Postweaning	KM1194	31337	25394	24714	22127	21642
3160238	Fattening	KM1417	68065	52100	51191	48001	47424
3160238	Preweaning	KM866	67270	55564	54915	52680	51808
3160239	Postweaning	KM1170	43019	33115	32348	28987	28319
3160239	Fattening	KM1408	46428	34837	33940	31543	31065
3160239	Preweaning	KM843	51806	41405	40917	39594	38912
3160240	Postweaning	KM1285	37304	29848	29060	26994	26484
3160240	Preweaning	KM822	53484	42863	42297	40515	39960
3160241	Postweaning	KM1246	26739	20697	20081	18475	18075
3160241	Preweaning	KM829	66872	48444	47994	46482	46119
3160243	Postweaning	KM1275	45111	34894	34039	30602	30106
3160243	Preweaning	KM833	54959	39627	39022	37348	36823
3160244	Fattening	KM1471	42827	32989	32049	29210	28671
3160244	Preweaning	KM853	63960	52218	51633	50216	49666
3160245	Preweaning	KM826	79061	60456	59554	56975	56142
3160246	Postweaning	KM1172	44480	34483	33596	29835	29236
3160246	Fattening	KM1375	54251	43906	42852	40420	39671
3160246	Preweaning	KM828	74287	54383	53748	51153	50315
3160247	Preweaning	KM864	52439	43380	42845	41275	40615
3160248	Postweaning	KM1209	36036	28758	27944	25080	24413
3160248	Preweaning	KM840	57788	46026	45465	43652	42958
3160249	Postweaning	KM1272	44446	34026	32960	29662	29010
3160249	Preweaning	KM855	56316	47651	47150	45667	45234
3160250	Postweaning	KM1251	24758	18469	17850	15794	15493
3160250	Preweaning	KM847	58801	47891	47432	45897	45248
3160251	Postweaning	KM1277	38533	28399	27780	25031	24636
3160251	Preweaning	KM824	50887	41267	40711	39213	38535
3160252	Postweaning	KM1239	22816	17243	16700	14564	14208
3160252	Preweaning	KM832	55194	40694	40057	37844	37287
3160253	Postweaning	KM1310	39881	30932	30173	27329	26786
3160253	Preweaning	KM830	50588	36331	35847	34147	33243
3160254	Fattening	KM1428	45864	35117	34193	32144	31211
3160254	Preweaning	KM860	57166	46404	45961	45138	44643
3160255	Preweaning	KM842	53810	42729	42194	40493	39706
3160257	Postweaning	KM1305	48795	39019	38085	35181	34198
3160257	Preweaning	KM839	73226	60133	59384	57246	56767
3160258	Postweaning	KM1229	23700	16647	15969	13414	13193
3160258	Preweaning	KM823	48156	39813	39304	37982	37530
3160259	Postweaning	KM1217	19343	14205	13493	11231	11102
3160259	Fattening	KM1448	41759	34115	33104	30146	28321
3160259	Preweaning	KM836	70104	50796	50215	47870	46967
3160260	Postweaning	KM1288	30925	24221	23372	20944	20397
3160261	Postweaning	KM1178	50675	38748	37744	33872	33114
3160261	Fattening	KM1385	53041	40648	39709	37003	36097
3160265	Postweaning	KM1299	32475	25132	24344	21696	21246
3160269	Postweaning	KM1214	28661	21424	21070	19643	18857
3160269	Fattening	KM1386	54118	39731	38897	36506	35787
3160270	Postweaning	KM1213	29987	23721	23009	20993	20275
3160270	Fattening	KM1374	51381	37807	36610	33495	32874
3160271	Fattening	KM1397	39804	30859	30157	28081	27518
3160271	Postweaning	KM1199	63367	49759	48747	45357	43370
3160272	Postweaning	KM1168	42555	33126	32266	28493	28104
3160272	Fattening	KM1381	54201	43239	42260	39502	38602
3160273	Postweaning	KM1127	45337	33384	32502	28405	27843
3160273	Fattening	KM1392	46744	36511	35731	32936	32374
3160276	Postweaning	KM1233	24398	18893	18343	16905	16386
3160277	Postweaning	KM1188	51857	40308	39262	36340	35608
3160277	Fattening	KM1458	55967	44406	43455	40203	39384
3160278	Postweaning	KM1122	34012	26589	25769	23156	22737
3160278	Fattening	KM1401	43477	34086	33217	30638	30099

## Sheet: Supplementary Table S3
Supplementary Table S3. The effects of age, Brahman proportion and sex on gut bacteria evaluated using a multiple linear regression model in preweaning stage.
Bacterial taxa	Age		Brahman proportion		Sex1
	Coefficient	p	Coefficient	p	Coefficient	p
p_Actinobacteria	NA2	NA	NA	NA	NA	NA
p_Bacteroidetes	-0.0025928	2.05e-05	NA	NA	0.044825	0.0316
p_Cyanobacteria	-0.007744	0.00099	NA	NA	0.150077	0.06408
p_Epsilonbacteraeota	NA	NA	-0.632	0.00544	NA	NA
p_Firmicutes	0.0007786	0.0251	NA	NA	NA	NA
p_Kiritimatiellaeota	0.011273	2.94e-06	NA	NA	0.175032	0.0333
p_Planctomycetes	0.013553	2.06e-07	-0.71055	3.95e-05	NA	NA
p_Proteobacteria	NA	NA	NA	NA	NA	NA
p_Spirochaetes	0.01969	2.32e-07	-0.642201	0.0101	NA	NA
p_Tenericutes	0.004007	0.0734	NA	NA	NA	NA
p_Verrucomicrobia	0.01626	2.15e-05	-1.08214	2.41e-05	NA	NA
p_Actinobacteria;f_Eggerthellaceae	0.004667	0.0207	NA	NA	0.1257	0.0724
p_Bacteroidetes;f_Bacteroidaceae	-0.0060413	5.43e-12	0.148476	0.00821	NA	NA
p_Bacteroidetes;f_Barnesiellaceae	0.004899	0.06564	-0.335222	0.06008	0.275778	0.00289
p_Bacteroidetes;f_Marinifilaceae	-0.021718	5e-12	NA	NA	0.244482	0.01919
p_Bacteroidetes;f_Muribaculaceae	-0.006776	0.01431	0.354772	0.05493	0.301305	0.00171
p_Bacteroidetes;f_Prevotellaceae	-0.007055	6.53e-07	0.192043	0.038757	0.188295	0.000105
p_Bacteroidetes;f_Rikenellaceae	0.016816	4.58e-10	-0.498368	0.00436	NA	NA
p_Bacteroidetes;f_Tannerellaceae	-0.019701	2.04e-09	0.949151	1.13e-05	NA	NA
p_Epsilonbacteraeota;f_Campylobacteraceae	NA	NA	-0.6721	0.00294	NA	NA
p_Firmicutes;f_Bacillaceae	0.023148	<2e-16	NA	NA	NA	NA
p_Firmicutes;f_Planococcaceae	0.015815	3.4e-08	NA	NA	NA	NA
p_Firmicutes;f_Lactobacillaceae	NA	NA	NA	NA	NA	NA
p_Firmicutes;f_Streptococcaceae	0.011313	0.00136	NA	NA	NA	NA
p_Firmicutes;f_Christensenellaceae	0.006998	1.1e-06	NA	NA	NA	NA
p_Firmicutes;f_Clostridiaceae	0.014875	1.83e-06	-0.370399	0.0701	NA	NA
p_Firmicutes;f_Clostridiales vadinBB60 group	NA	NA	NA	NA	NA	NA
p_Firmicutes;f_Defluviitaleaceae	0.00318	0.1521	NA	NA	0.144877	0.0608
p_Firmicutes;f_Family XIII	0.004523	0.00126	NA	NA	NA	NA
p_Firmicutes;f_Lachnospiraceae	NA	NA	0.08635	0.0596	NA	NA
p_Firmicutes;f_Peptococcaceae	-0.009831	8.82e-06	0.245754	0.0912	0.173836	0.021
p_Firmicutes;f_Peptostreptococcaceae	0.014285	1.61e-15	NA	NA	NA	NA
p_Firmicutes;f_Ruminococcaceae	NA	NA	NA	NA	NA	NA
p_Firmicutes;f_Erysipelotrichaceae	NA	NA	0.21889	0.0742	NA	NA
p_Firmicutes;f_Acidaminococcaceae	-0.0013353	0.1206	NA	NA	0.0647625	0.0306
p_Firmicutes;f_Veillonellaceae	-0.014674	2.21e-05	0.769147	0.000823	NA	NA
p_Planctomycetes;f_Pirellulaceae	0.012876	1.26e-06	-0.752466	2.1e-05	NA	NA
p_Proteobacteria;f_Desulfovibrionaceae	NA	NA	NA	NA	NA	NA
p_Proteobacteria;f_Burkholderiaceae	-0.002744	0.0418	0.279314	0.0021	-0.102175	0.0285
p_Proteobacteria;f_Enterobacteriaceae	NA	NA	-0.37905	0.0154	NA	NA
p_Proteobacteria;f_Pasteurellaceae	NA	NA	NA	NA	NA	NA
p_Spirochaetes;f_Spirochaetaceae	0.019893	1.43e-07	-0.649127	0.00876	NA	NA
p_Verrucomicrobia;f_Akkermansiaceae	0.018023	3.91e-06	-1.08406	3.13e-05	NA	NA
p_Bacteroidetes;f_Bacteroidaceae;g_Bacteroides	-0.0060801	6.08e-12	0.148467	0.0088	NA	NA
p_Bacteroidetes;f_Marinifilaceae;g_Butyricimonas	-0.004307	0.0983	0.297953	0.0877	NA	NA
p_Bacteroidetes;f_Marinifilaceae;g_Odoribacter	-0.023106	1.87e-13	NA	NA	0.205459	0.04679
p_Bacteroidetes;f_Prevotellaceae;g_Alloprevotella	-0.015443	1.11e-06	0.427826	0.03968	0.338197	0.00174
p_Bacteroidetes;f_Prevotellaceae;g_Prevotella	-0.009446	0.00594	0.557515	0.01515	NA	NA
p_Bacteroidetes;f_Prevotellaceae;g_Prevotellaceae UCG-003	NA	NA	NA	NA	0.34841	0.00337
p_Bacteroidetes;f_Prevotellaceae;g_Prevotellaceae UCG-004	0.029995	1.59e-15	-1.17437	1.14e-06	0.303408	0.0131
p_Bacteroidetes;f_Rikenellaceae;g_Alistipes	0.011798	3.83e-06	-0.535093	0.00154	NA	NA
p_Bacteroidetes;f_Rikenellaceae;g_Rikenellaceae RC9 gut group	0.029813	2.08e-14	-0.762727	0.00207	NA	NA
p_Bacteroidetes;f_Tannerellaceae;g_Parabacteroides	-0.019611	1.86e-09	0.942997	1.11e-05	NA	NA
p_Epsilonbacteraeota;f_Campylobacteraceae;g_Campylobacter	NA	NA	-0.6523	0.00425	NA	NA
p_Firmicutes;f_Bacillaceae;g_Bacillus	0.022849	<2e-16	NA	NA	NA	NA
p_Firmicutes;f_Planococcaceae;g_Lysinibacillus	0.015185	8.65e-08	NA	NA	NA	NA
p_Firmicutes;f_Lactobacillaceae;g_Lactobacillus	NA	NA	NA	NA	NA	NA
p_Firmicutes;f_Streptococcaceae;g_Streptococcus	0.01197	0.000686	NA	NA	NA	NA
p_Firmicutes;f_Christensenellaceae;g_Christensenellaceae R-7 group	0.00712	8.67e-07	NA	NA	NA	NA
p_Firmicutes;f_Clostridiaceae;g_Clostridium	0.015279	5.02e-07	-0.436452	0.0284	NA	NA
p_Firmicutes;f_Defluviitaleaceae;g_Defluviitaleaceae UCG-011	NA	NA	NA	NA	0.14234	0.0646
p_Firmicutes;f_Family XIII;g_[Eubacterium] nodatum group	0.005839	0.0177	NA	NA	NA	NA
p_Firmicutes;f_Family XIII;g_Anaerovorax	0.009045	7.5e-06	NA	NA	0.128958	0.0614
p_Firmicutes;f_Family XIII;g_Family XIII AD3011 group	NA	NA	-0.16702	0.151	0.09752	0.106
p_Firmicutes;f_Family XIII;g_Mogibacterium	0.00929	1.91e-06	NA	NA	NA	NA
p_Firmicutes;f_Lachnospiraceae;g_[Ruminococcus] gauvreauii group	-0.013064	1.57e-06	0.764411	2.45e-05	NA	NA
p_Firmicutes;f_Lachnospiraceae;g_Acetitomaculum	0.007771	0.00189	0.495376	0.00308	NA	NA
p_Firmicutes;f_Lachnospiraceae;g_Blautia	-0.017411	6.4e-10	0.906829	1.05e-06	NA	NA
p_Firmicutes;f_Lachnospiraceae;g_Butyrivibrio	NA	NA	NA	NA	NA	NA
p_Firmicutes;f_Lachnospiraceae;g_Coprococcus	0.004216	0.0834	NA	NA	0.120826	0.1533
p_Firmicutes;f_Lachnospiraceae;g_Dorea	0.00479	0.0127	NA	NA	NA	NA
p_Firmicutes;f_Lachnospiraceae;g_Lachnoclostridium	-0.005186	0.00965	0.302136	0.02413	0.190252	0.00608
p_Firmicutes;f_Lachnospiraceae;g_Lachnospiraceae AC2044 group	NA	NA	NA	NA	NA	NA
p_Firmicutes;f_Lachnospiraceae;g_Lachnospiraceae FCS020 group	0.003533	0.12998	0.503943	0.00139	0.123572	0.12565
p_Firmicutes;f_Lachnospiraceae;g_Lachnospiraceae NK3A20 group	0.010435	6.86e-08	0.231126	0.0666	NA	NA
p_Firmicutes;f_Lachnospiraceae;g_Lachnospiraceae NK4A136 group	0.0064	0.0384	-0.33641	0.1035	NA	NA
p_Firmicutes;f_Lachnospiraceae;g_Lachnospiraceae UCG-001	0.007685	0.000354	0.200447	0.159389	0.150741	0.040878
p_Firmicutes;f_Lachnospiraceae;g_Lachnospiraceae UCG-010	0.004108	0.0309	NA	NA	0.093812	0.155
p_Firmicutes;f_Lachnospiraceae;g_Marvinbryantia	0.0053	0.0226	NA	NA	0.142741	0.0765
p_Firmicutes;f_Lachnospiraceae;g_Roseburia	-0.004382	0.1194	0.385607	0.0411	NA	NA
p_Firmicutes;f_Lachnospiraceae;g_Tyzzerella	0.002192	0.1589	-0.210879	0.0436	0.089355	0.0972
p_Firmicutes;f_Peptostreptococcaceae;g_Clostridioides	0.016449	2.09e-12	NA	NA	NA	NA
p_Firmicutes;f_Peptostreptococcaceae;g_Paeniclostridium	0.020347	<2e-16	NA	NA	NA	NA
p_Firmicutes;f_Peptostreptococcaceae;g_Romboutsia	0.014743	3.7e-14	NA	NA	NA	NA
p_Firmicutes;f_Ruminococcaceae;g_[Eubacterium] coprostanoligenes group	NA	NA	NA	NA	NA	NA
p_Firmicutes;f_Ruminococcaceae;g_Butyricicoccus	-0.008699	2.05e-05	0.198373	0.14	NA	NA
p_Firmicutes;f_Ruminococcaceae;g_Faecalibacterium	-0.02713	5.56e-15	1.03522	3.35e-06	NA	NA
p_Firmicutes;f_Ruminococcaceae;g_Flavonifractor	0.019527	4.5e-09	-0.673126	0.00193	NA	NA
p_Firmicutes;f_Ruminococcaceae;g_Intestinimonas	-0.017129	3.12e-11	0.44366	0.00752	NA	NA
p_Firmicutes;f_Ruminococcaceae;g_Negativibacillus	NA	NA	0.41355	0.00902	0.20615	0.01206
p_Firmicutes;f_Ruminococcaceae;g_Oscillibacter	NA	NA	0.28968	0.0076	NA	NA
p_Firmicutes;f_Ruminococcaceae;g_Oscillospira	-0.01702	3.64e-13	0.438962	0.00332	0.164582	0.03221
p_Firmicutes;f_Ruminococcaceae;g_Ruminiclostridium	-0.0041	0.00161	0.432605	9.88e-07	NA	NA
p_Firmicutes;f_Ruminococcaceae;g_Ruminococcaceae NK4A214 group	0.00965	8.45e-11	-0.236863	0.0134	NA	NA
p_Firmicutes;f_Ruminococcaceae;g_Ruminococcaceae UCG-002	0.015719	1.62e-06	-0.453309	0.0351	NA	NA
p_Firmicutes;f_Ruminococcaceae;g_Ruminococcaceae UCG-005	0.005235	1.42e-06	NA	NA	NA	NA
p_Firmicutes;f_Ruminococcaceae;g_Ruminococcaceae UCG-009	0.01206	8.48e-06	-0.380165	0.0331	NA	NA
p_Firmicutes;f_Ruminococcaceae;g_Ruminococcaceae UCG-010	0.015197	9.81e-10	NA	NA	NA	NA
p_Firmicutes;f_Ruminococcaceae;g_Ruminococcaceae UCG-013	0.01487	9.66e-09	NA	NA	NA	NA
p_Firmicutes;f_Ruminococcaceae;g_Ruminococcaceae UCG-014	NA	NA	0.37366	0.00234	0.14304	0.02413
p_Firmicutes;f_Ruminococcaceae;g_Ruminococcus	NA	NA	NA	NA	-0.17482	0.0541
p_Firmicutes;f_Ruminococcaceae;g_Saccharofermentans	0.00593	0.00308	NA	NA	0.132047	0.05652
p_Firmicutes;f_Erysipelotrichaceae;g_Erysipelotrichaceae UCG-004	NA	NA	0.5234	0.00224	NA	NA
p_Firmicutes;f_Acidaminococcaceae;g_Phascolarctobacterium	-0.002448	0.0447	NA	NA	0.090599	0.0326
p_Planctomycetes;f_Pirellulaceae;g_p-1088-a5 gut group	0.013848	1.08e-07	-0.744931	1.61e-05	NA	NA
p_Proteobacteria;f_Desulfovibrionaceae;g_Mailhella	0.010841	7.93e-05	-0.509143	0.00526	NA	NA
p_Proteobacteria;f_Burkholderiaceae;g_Parasutterella	0.015183	1.58e-06	NA	NA	NA	NA
p_Proteobacteria;f_Burkholderiaceae;g_Sutterella	-0.012195	8.2e-06	0.971204	1.45e-07	NA	NA
p_Proteobacteria;f_Enterobacteriaceae;g_Escherichia-Shigella	NA	NA	-0.37584	0.0149	NA	NA
p_Proteobacteria;f_Pasteurellaceae;g_Gallibacterium	NA	NA	NA	NA	NA	NA
p_Spirochaetes;f_Spirochaetaceae;g_Treponema	0.020047	1.14e-07	-0.611789	0.0133	NA	NA
p_Verrucomicrobia;f_Akkermansiaceae;g_Akkermansia	0.017993	3.75e-06	-1.09326	2.53e-05	NA	NA
1Positive values reflect postive associations with heifers, and negative values reflect positive associations with bulls
2NA reflects that this corresponding variable is not included in the model. It is decided based on its large P value when this variable is included in the model as well as a larger Akaike information criterion (AIC) value compared to that of the model exluding this variable.

## Sheet: Supplementary Table S4
Supplementary Table S4. The effects of age, Brahman proportion and confounding effect of sex and diet on gut bacteria evaluated using a multiple linear regression model in postweaning stage.
Bacterial taxa	Age		Brahman proportion		Confounding effect of sex and diet1
	Coefficient	p	Coefficient	p	Coefficient	p
p_Actinobacteria	NA2	NA	-0.18797	0.1137	-0.12155	0.0528
p_Bacteroidetes	NA	NA	0.044039	0.00103	-0.058649	8.68e-15
p_Chloroflexi	NA	NA	0.52163	0.000479	0.40674	3.94e-07
p_Cyanobacteria	0.001769	0.0823	NA	NA	0.13935	0.0178
p_Elusimicrobia	NA	NA	0.26306	0.0826	0.46109	2.7e-08
p_Epsilonbacteraeota	-0.003524	0.038421	-0.340477	0.065422	0.304957	0.001831
p_Firmicutes	NA	NA	-0.029442	0.00176	0.027286	8.3e-08
p_Kiritimatiellaeota	NA	NA	NA	NA	-0.17237	0.00714
p_Lentisphaerae	NA	NA	NA	NA	NA	NA
p_Planctomycetes	NA	NA	0.2992	0.0168	NA	NA
p_Proteobacteria	NA	NA	NA	NA	NA	NA
p_Spirochaetes	NA	NA	NA	NA	NA	NA
p_Tenericutes	NA	NA	-0.09068	0.0199	-0.04642	0.0237
p_Verrucomicrobia	NA	NA	0.39791	0.000938	0.12546	0.045865
p_Actinobacteria;f_Bifidobacteriaceae	NA	NA	NA	NA	NA	NA
p_Actinobacteria;f_Corynebacteriaceae	NA	NA	-0.38823	0.027	NA	NA
p_Actinobacteria;f_Eggerthellaceae	NA	NA	NA	NA	NA	NA
p_Bacteroidetes;f_Bacteroidaceae	NA	NA	NA	NA	0.029756	0.00113
p_Bacteroidetes;f_Bacteroidales RF16 group	NA	NA	0.22854	0.00785	NA	NA
p_Bacteroidetes;f_Barnesiellaceae	-0.001619	0.0657	NA	NA	-0.287405	4.29e-08
p_Bacteroidetes;f_F082	NA	NA	NA	NA	NA	NA
p_Bacteroidetes;f_Marinifilaceae	NA	NA	0.208	0.11678	-0.22131	0.00172
p_Bacteroidetes;f_Muribaculaceae	-0.0016482	0.0203	-0.112002	0.1469	NA	NA
p_Bacteroidetes;f_Paludibacteraceae	NA	NA	0.1175	0.127	-0.23355	2.92e-08
p_Bacteroidetes;f_Prevotellaceae	NA	NA	0.06652	0.048	NA	NA
p_Bacteroidetes;f_Rikenellaceae	NA	NA	0.03124	0.116	-0.16272	<2e-16
p_Bacteroidetes;f_Tannerellaceae	NA	NA	NA	NA	0.28693	2.94e-05
p_Bacteroidetes;f_p-251-o5	0.002995	0.0831	NA	NA	-0.490871	1.55e-06
p_Bacteroidetes;f_p-2534-18B5 gut group	0.003755	0.1435	0.603483	0.0311	0.291062	0.0475
p_Bacteroidetes;f_Flavobacteriaceae	NA	NA	NA	NA	NA	NA
p_Chloroflexi;f_Anaerolineaceae	NA	NA	0.53055	0.000374	0.4081	3.42e-07
p_Elusimicrobia;f_Elusimicrobiaceae	NA	NA	0.25542	0.0917	0.45638	3.58e-08
p_Epsilonbacteraeota;f_Campylobacteraceae	-0.004844	0.004854	-0.351743	0.058452	0.370152	0.000184
p_Firmicutes;f_Planococcaceae	NA	NA	-0.23915	0.158	0.58562	4.33e-10
p_Firmicutes;f_Streptococcaceae	NA	NA	NA	NA	0.14367	0.0558
p_Firmicutes;f_Christensenellaceae	NA	NA	-0.06169	0.00727	0.12777	< 2e-16
p_Firmicutes;f_Clostridiaceae	NA	NA	NA	NA	NA	NA
p_Firmicutes;f_Clostridiales vadinBB60 group	NA	NA	NA	NA	-0.11822	5.39e-07
p_Firmicutes;f_Defluviitaleaceae	NA	NA	0.14666	0.13046	0.14172	0.00592
p_Firmicutes;f_Family XIII	NA	NA	NA	NA	NA	NA
p_Firmicutes;f_Lachnospiraceae	NA	NA	NA	NA	0.17064	<2e-16
p_Firmicutes;f_Peptococcaceae	-0.0009157	0.052	0.080625	0.1149	-0.0491985	0.0672
p_Firmicutes;f_Peptostreptococcaceae	NA	NA	0.13657	0.0456	-0.20166	6.18e-08
p_Firmicutes;f_Ruminococcaceae	NA	NA	-0.036722	0.000642	NA	NA
p_Firmicutes;f_Erysipelotrichaceae	-0.0009661	0.072	NA	NA	NA	NA
p_Firmicutes;f_Acidaminococcaceae	NA	NA	0.086432	8.94e-06	0.01897	0.0589
p_Lentisphaerae;f_Victivallaceae	NA	NA	NA	NA	0.12171	0.0779
p_Lentisphaerae;f_vadinBE97	0.001844	0.1544	NA	NA	-0.154367	0.0389
p_Planctomycetes;f_Pirellulaceae	NA	NA	0.24638	0.0658	NA	NA
p_Proteobacteria;f_Acetobacteraceae	-0.003606	0.00781	NA	NA	0.219644	0.00492
p_Proteobacteria;f_Desulfovibrionaceae	NA	NA	0.22886	3.96e-13	0.0898	2.66e-08
p_Proteobacteria;f_Burkholderiaceae	NA	NA	NA	NA	-0.17191	7.01e-07
p_Proteobacteria;f_Neisseriaceae	NA	NA	-0.5399	0.029828	-0.4694	0.000392
p_Proteobacteria;f_Enterobacteriaceae	-0.004017	0.002818	-0.206714	0.155306	NA	NA
p_Spirochaetes;f_Spirochaetaceae	NA	NA	NA	NA	NA	NA
p_Tenericutes;f_Anaeroplasmataceae	NA	NA	NA	NA	NA	NA
p_Verrucomicrobia;f_Puniceicoccaceae	NA	NA	NA	NA	-0.19528	0.00832
p_Verrucomicrobia;f_Akkermansiaceae	NA	NA	0.39853	0.000745	0.12143	0.049042
p_Bacteroidetes;f_Bacteroidaceae;g_Bacteroides	NA	NA	NA	NA	0.030836	0.000816
p_Bacteroidetes;f_Marinifilaceae;g_Odoribacter	NA	NA	0.20138	0.129	-0.37922	1.58e-07
p_Bacteroidetes;f_Prevotellaceae;g_Alloprevotella	NA	NA	NA	NA	NA	NA
p_Bacteroidetes;f_Prevotellaceae;g_Prevotella	NA	NA	0.50283	0.00859	-0.2658	0.00843
p_Bacteroidetes;f_Prevotellaceae;g_Prevotellaceae UCG-001	0.0014123	0.1048	NA	NA	-0.117575	0.0194
p_Bacteroidetes;f_Prevotellaceae;g_Prevotellaceae UCG-003	NA	NA	0.18903	0.0185	NA	NA
p_Bacteroidetes;f_Prevotellaceae;g_Prevotellaceae UCG-004	NA	NA	0.17595	0.00536	-0.12583	0.00018
p_Bacteroidetes;f_Rikenellaceae;g_Alistipes	NA	NA	NA	NA	-0.21537	<2e-16
p_Bacteroidetes;f_Rikenellaceae;g_dgA-11 gut group	NA	NA	NA	NA	0.0355	0.0993
p_Bacteroidetes;f_Rikenellaceae;g_Rikenellaceae RC9 gut group	NA	NA	0.09204	0.00255	-0.16768	< 2e-16
p_Bacteroidetes;f_Tannerellaceae;g_Parabacteroides	NA	NA	NA	NA	0.3159	4.99e-06
p_Chloroflexi;f_Anaerolineaceae;g_Flexilinea	NA	NA	0.55648	0.000232	0.41306	3.44e-07
p_Elusimicrobia;f_Elusimicrobiaceae;g_Elusimicrobium	0.00235	0.0996	0.34964	0.0246	0.4433	1.41e-07
p_Epsilonbacteraeota;f_Campylobacteraceae;g_Campylobacter	-0.004447	0.009959	-0.361593	0.052944	0.354935	0.000351
p_Firmicutes;f_Planococcaceae;g_Lysinibacillus	NA	NA	NA	NA	0.5865	5.84e-10
p_Firmicutes;f_Streptococcaceae;g_Streptococcus	NA	NA	NA	NA	0.12588	0.0928
p_Firmicutes;f_Christensenellaceae;g_Christensenellaceae R-7 group	NA	NA	-0.06079	0.0072	0.12141	<2e-16
p_Firmicutes;f_Clostridiaceae;g_Clostridium	NA	NA	NA	NA	NA	NA
p_Firmicutes;f_Defluviitaleaceae;g_Defluviitaleaceae UCG-011	NA	NA	0.22551	0.02316	0.14784	0.00491
p_Firmicutes;f_Family XIII;g_[Eubacterium] brachy group	NA	NA	0.23315	0.096128	-0.28145	0.000175
p_Firmicutes;f_Family XIII;g_[Eubacterium] nodatum group	NA	NA	NA	NA	NA	NA
p_Firmicutes;f_Family XIII;g_Anaerovorax	NA	NA	NA	NA	-0.0603	0.0165
p_Firmicutes;f_Family XIII;g_Family XIII AD3011 group	-0.000871	0.00999	NA	NA	NA	NA
p_Firmicutes;f_Family XIII;g_Family XIII UCG-001	NA	NA	NA	NA	NA	NA
p_Firmicutes;f_Family XIII;g_Mogibacterium	NA	NA	0.26293	0.00461	0.0743	0.12609
p_Firmicutes;f_Lachnospiraceae;g_Acetitomaculum	NA	NA	NA	NA	0.39679	1.46e-10
p_Firmicutes;f_Lachnospiraceae;g_Coprococcus	NA	NA	NA	NA	-0.22151	0.000626
p_Firmicutes;f_Lachnospiraceae;g_Dorea	NA	NA	-0.18034	0.00191	NA	NA
p_Firmicutes;f_Lachnospiraceae;g_Lachnoclostridium	NA	NA	NA	NA	NA	NA
p_Firmicutes;f_Lachnospiraceae;g_Lachnospiraceae AC2044 group	NA	NA	-0.33102	0.0407	0.35572	4.09e-05
p_Firmicutes;f_Lachnospiraceae;g_Lachnospiraceae FCS020 group	-0.003011	0.066587	-0.6302	0.000481	-0.246625	0.00879
p_Firmicutes;f_Lachnospiraceae;g_Lachnospiraceae NK3A20 group	NA	NA	-0.28321	0.00602	NA	NA
p_Firmicutes;f_Lachnospiraceae;g_Lachnospiraceae NK4A136 group	NA	NA	NA	NA	0.57197	1.01e-08
p_Firmicutes;f_Lachnospiraceae;g_Lachnospiraceae UCG-001	NA	NA	NA	NA	-0.0989	0.0525
p_Firmicutes;f_Lachnospiraceae;g_Lachnospiraceae UCG-010	NA	NA	-0.05921	0.158	0.09494	2.64e-05
p_Firmicutes;f_Lachnospiraceae;g_Roseburia	NA	NA	0.4543	0.0137	0.63493	4.14e-10
p_Firmicutes;f_Lachnospiraceae;g_Tyzzerella	NA	NA	NA	NA	NA	NA
p_Firmicutes;f_Peptostreptococcaceae;g_Clostridioides	NA	NA	0.1806	0.11471	-0.18579	0.00229
p_Firmicutes;f_Peptostreptococcaceae;g_Paeniclostridium	NA	NA	NA	NA	-0.49669	<2e-16
p_Firmicutes;f_Peptostreptococcaceae;g_Romboutsia	NA	NA	0.21347	0.00298	-0.09397	0.01285
p_Firmicutes;f_Ruminococcaceae;g_[Eubacterium] coprostanoligenes group	NA	NA	-0.0582	0.0566	-0.16532	<2e-16
p_Firmicutes;f_Ruminococcaceae;g_Butyricicoccus	NA	NA	NA	NA	NA	NA
p_Firmicutes;f_Ruminococcaceae;g_Candidatus Soleaferrea	NA	NA	NA	NA	-0.08012	0.0259
p_Firmicutes;f_Ruminococcaceae;g_Faecalibacterium	NA	NA	-0.35844	0.00117	0.17358	0.00282
p_Firmicutes;f_Ruminococcaceae;g_Flavonifractor	NA	NA	NA	NA	-0.30536	4.43e-05
p_Firmicutes;f_Ruminococcaceae;g_GCA-900066225	NA	NA	-0.27796	0.056	-0.38575	9.79e-07
p_Firmicutes;f_Ruminococcaceae;g_Negativibacillus	NA	NA	NA	NA	-0.15864	2.66e-07
p_Firmicutes;f_Ruminococcaceae;g_Oscillibacter	NA	NA	NA	NA	NA	NA
p_Firmicutes;f_Ruminococcaceae;g_Oscillospira	NA	NA	0.61011	8.24e-05	-0.20746	0.0102
p_Firmicutes;f_Ruminococcaceae;g_Papillibacter	NA	NA	0.28607	0.0222	0.35445	1.81e-07
p_Firmicutes;f_Ruminococcaceae;g_Pygmaiobacter	NA	NA	NA	NA	-0.003062	0.0179
p_Firmicutes;f_Ruminococcaceae;g_Ruminiclostridium	NA	NA	NA	NA	-0.06481	0.00413
p_Firmicutes;f_Ruminococcaceae;g_Ruminococcaceae NK4A214 group	NA	NA	NA	NA	0.1885	<2e-16
p_Firmicutes;f_Ruminococcaceae;g_Ruminococcaceae UCG-002	0.0010502	0.08002	NA	NA	-0.0918737	0.00812
p_Firmicutes;f_Ruminococcaceae;g_Ruminococcaceae UCG-004	NA	NA	-0.32546	0.000441	-0.34996	7.8e-12
p_Firmicutes;f_Ruminococcaceae;g_Ruminococcaceae UCG-005	NA	NA	-0.056623	0.000953	0.097303	< 2e-16
p_Firmicutes;f_Ruminococcaceae;g_Ruminococcaceae UCG-009	0.0004435	0.124	0.0726436	0.0215	NA	NA
p_Firmicutes;f_Ruminococcaceae;g_Ruminococcaceae UCG-010	NA	NA	NA	NA	-0.05126	0.00164
p_Firmicutes;f_Ruminococcaceae;g_Ruminococcaceae UCG-013	NA	NA	NA	NA	-0.25142	3.49e-15
p_Firmicutes;f_Ruminococcaceae;g_Ruminococcaceae UCG-014	NA	NA	NA	NA	NA	NA
p_Firmicutes;f_Ruminococcaceae;g_Ruminococcus	NA	NA	-0.36152	0.0168	-0.2057	0.00997
p_Firmicutes;f_Ruminococcaceae;g_Saccharofermentans	NA	NA	NA	NA	0.38479	<2e-16
p_Firmicutes;f_Erysipelotrichaceae;g_[Anaerorhabdus] furcosa group	NA	NA	NA	NA	NA	NA
p_Firmicutes;f_Erysipelotrichaceae;g_Candidatus Stoquefichus	-0.002811	0.0841	NA	NA	NA	NA
p_Firmicutes;f_Erysipelotrichaceae;g_Dielma	NA	NA	NA	NA	-0.14356	0.0283
p_Firmicutes;f_Erysipelotrichaceae;g_Erysipelatoclostridium	NA	NA	NA	NA	0.17953	0.00162
p_Firmicutes;f_Erysipelotrichaceae;g_Erysipelotrichaceae UCG-004	-0.0030613	0.00251	NA	NA	-0.2654	7.27e-06
p_Firmicutes;f_Erysipelotrichaceae;g_Faecalitalea	-0.003787	0.01072	NA	NA	-0.458433	0.00474
p_Firmicutes;f_Erysipelotrichaceae;g_Turicibacter	NA	NA	NA	NA	NA	NA
p_Firmicutes;f_Acidaminococcaceae;g_Phascolarctobacterium	NA	NA	0.07789	7.4e-05	NA	NA
p_Planctomycetes;f_Pirellulaceae;g_p-1088-a5 gut group	NA	NA	0.23807	0.0482	NA	NA
p_Proteobacteria;f_Acetobacteraceae;g_Acetobacter	-0.003629	0.007189	NA	NA	0.263981	0.000729
p_Proteobacteria;f_Desulfovibrionaceae;g_Mailhella	NA	NA	0.21715	4.75e-12	0.09373	7.88e-09
p_Proteobacteria;f_Burkholderiaceae;g_Parasutterella	NA	NA	NA	NA	-0.13875	6.13e-05
p_Proteobacteria;f_Burkholderiaceae;g_Sutterella	-0.002191	0.0774	0.387714	0.0043	-0.399561	5.2e-08
p_Proteobacteria;f_Neisseriaceae;g_Kingella	NA	NA	-0.5032	0.0423	-0.5201	8.78e-05
p_Proteobacteria;f_Enterobacteriaceae;g_Escherichia-Shigella	-0.003707	0.00644	NA	NA	NA	NA
p_Spirochaetes;f_Spirochaetaceae;g_Treponema	NA	NA	NA	NA	NA	NA
p_Tenericutes;f_Anaeroplasmataceae;g_Anaeroplasma	NA	NA	NA	NA	NA	NA
p_Verrucomicrobia;f_Akkermansiaceae;g_Akkermansia	NA	NA	0.40065	0.000747	0.1289	0.037831
1Positive values reflect postive associations with heifers and their diet, and negative values reflect positive associations with steers and their diet
2NA reflects that this corresponding variable is not included in the model. It is decided based on its large P value when this variable is included in the model as well as a larger Akaike information criterion (AIC) value compared to that of the model exluding this variable.

## Sheet: Supplementary Table S5
Supplementary Table S5. The effects of age and Brahman proportion on gut bacteria evaluated using a multiple linear regression model in fattening stage.
Bacterial taxa	Age		Brahman proportion
	Coefficient	p	Coefficient	p
p_Actinobacteria	NA1	NA	0.55492	0.000939
p_Bacteroidetes	NA	NA	NA	NA
p_Cyanobacteria	NA	NA	NA	NA
p_Elusimicrobia	NA	NA	NA	NA
p_Firmicutes	NA	NA	NA	NA
p_Kiritimatiellaeota	NA	NA	NA	NA
p_Proteobacteria	NA	NA	0.1432	0.0991
p_Spirochaetes	NA	NA	NA	NA
p_Tenericutes	NA	NA	NA	NA
p_Verrucomicrobia	NA	NA	-1.0221	0.00489
p_Actinobacteria;f_Bifidobacteriaceae	NA	NA	1.0873	0.000265
p_Actinobacteria;f_Atopobiaceae	NA	NA	NA	NA
p_Bacteroidetes;f_Bacteroidaceae	NA	NA	-0.27845	0.00167
p_Bacteroidetes;f_Bacteroidales RF16 group	NA	NA	NA	NA
p_Bacteroidetes;f_Muribaculaceae	NA	NA	NA	NA
p_Bacteroidetes;f_Prevotellaceae	NA	NA	NA	NA
p_Bacteroidetes;f_Rikenellaceae	NA	NA	NA	NA
p_Bacteroidetes;f_Tannerellaceae	NA	NA	0.20678	0.026
p_Bacteroidetes;f_Flavobacteriaceae	NA	NA	NA	NA
p_Elusimicrobia;f_Elusimicrobiaceae	NA	NA	0.4631	0.0737
p_Firmicutes;f_Bacillaceae	NA	NA	0.4487	0.0378
p_Firmicutes;f_Christensenellaceae	NA	NA	NA	NA
p_Firmicutes;f_Clostridiaceae	NA	NA	NA	NA
p_Firmicutes;f_Clostridiales vadinBB60 group	NA	NA	-0.36887	0.012
p_Firmicutes;f_Defluviitaleaceae	NA	NA	NA	NA
p_Firmicutes;f_Family XIII	NA	NA	NA	NA
p_Firmicutes;f_Lachnospiraceae	NA	NA	NA	NA
p_Firmicutes;f_Peptococcaceae	NA	NA	NA	NA
p_Firmicutes;f_Peptostreptococcaceae	NA	NA	NA	NA
p_Firmicutes;f_Ruminococcaceae	NA	NA	-0.11068	0.00117
p_Firmicutes;f_Erysipelotrichaceae	0.20532	0.0537	NA	NA
p_Firmicutes;f_Acidaminococcaceae	NA	NA	NA	NA
p_Firmicutes;f_Veillonellaceae	NA	NA	NA	NA
p_Proteobacteria;f_Mitochondria	NA	NA	NA	NA
p_Proteobacteria;f_Desulfovibrionaceae	NA	NA	NA	NA
p_Proteobacteria;f_Succinivibrionaceae	NA	NA	NA	NA
p_Proteobacteria;f_Burkholderiaceae	NA	NA	0.24295	0.00371
p_Proteobacteria;f_Neisseriaceae	NA	NA	NA	NA
p_Proteobacteria;f_Enterobacteriaceae	NA	NA	0.5408	0.0172
p_Proteobacteria;f_Pasteurellaceae	NA	NA	NA	NA
p_Spirochaetes;f_Spirochaetaceae	NA	NA	NA	NA
p_Tenericutes;f_Anaeroplasmataceae	NA	NA	NA	NA
p_Verrucomicrobia;f_Akkermansiaceae	-0.004689	0.131014	-1.24937	0.000666
p_Actinobacteria;f_Atopobiaceae;g_Olsenella	NA	NA	NA	NA
p_Bacteroidetes;f_Prevotellaceae;g_Alloprevotella	NA	NA	NA	NA
p_Bacteroidetes;f_Prevotellaceae;g_Prevotella	NA	NA	NA	NA
p_Bacteroidetes;f_Prevotellaceae;g_Prevotellaceae NK3B31 group	NA	NA	NA	NA
p_Bacteroidetes;f_Prevotellaceae;g_Prevotellaceae UCG-001	NA	NA	NA	NA
p_Bacteroidetes;f_Prevotellaceae;g_Prevotellaceae UCG-003	NA	NA	NA	NA
p_Bacteroidetes;f_Prevotellaceae;g_Prevotellaceae UCG-004	NA	NA	-0.7196	0.0073
p_Bacteroidetes;f_Rikenellaceae;g_Alistipes	NA	NA	NA	NA
p_Bacteroidetes;f_Rikenellaceae;g_Rikenellaceae RC9 gut group	NA	NA	NA	NA
p_Bacteroidetes;f_Tannerellaceae;g_Parabacteroides	-0.0012374	0.104	0.198321	0.025
p_Elusimicrobia;f_Elusimicrobiaceae;g_Elusimicrobium	NA	NA	0.4599	0.0721
p_Firmicutes;f_Bacillaceae;g_Bacillus	NA	NA	0.5329	0.0132
p_Firmicutes;f_Christensenellaceae;g_Christensenellaceae R-7 group	NA	NA	NA	NA
p_Firmicutes;f_Clostridiaceae;g_Clostridium	NA	NA	NA	NA
p_Firmicutes;f_Defluviitaleaceae;g_Defluviitaleaceae UCG-011	NA	NA	NA	NA
p_Firmicutes;f_Family XIII;g_Anaerovorax	NA	NA	NA	NA
p_Firmicutes;f_Family XIII;g_Family XIII AD3011 group	NA	NA	-0.11477	0.0948
p_Firmicutes;f_Family XIII;g_Mogibacterium	0.003274	0.092372	0.787705	0.000608
p_Firmicutes;f_Family XIII;g_[Eubacterium] brachy group	NA	NA	NA	NA
p_Firmicutes;f_Family XIII;g_[Eubacterium] nodatum group	0.003179	0.146768	-0.570837	0.025139
p_Firmicutes;f_Lachnospiraceae;g_Acetitomaculum	NA	NA	NA	NA
p_Firmicutes;f_Lachnospiraceae;g_Agathobacter	NA	NA	-0.6705	0.0109
p_Firmicutes;f_Lachnospiraceae;g_Anaerosporobacter	NA	NA	NA	NA
p_Firmicutes;f_Lachnospiraceae;g_Blautia	NA	NA	-0.32452	0.0834
p_Firmicutes;f_Lachnospiraceae;g_Butyrivibrio	-0.003078	0.0558	NA	NA
p_Firmicutes;f_Lachnospiraceae;g_Cellulosilyticum	NA	NA	NA	NA
p_Firmicutes;f_Lachnospiraceae;g_Coprococcus	NA	NA	NA	NA
p_Firmicutes;f_Lachnospiraceae;g_Dorea	NA	NA	NA	NA
p_Firmicutes;f_Lachnospiraceae;g_Fusicatenibacter	NA	NA	-0.4445	0.0698
p_Firmicutes;f_Lachnospiraceae;g_Lachnoclostridium	NA	NA	NA	NA
p_Firmicutes;f_Lachnospiraceae;g_Lachnospiraceae AC2044 group	-0.002593	0.10348	-0.580103	0.00194
p_Firmicutes;f_Lachnospiraceae;g_Lachnospiraceae FCS020 group	NA	NA	NA	NA
p_Firmicutes;f_Lachnospiraceae;g_Lachnospiraceae NK3A20 group	NA	NA	0.7437	0.000343
p_Firmicutes;f_Lachnospiraceae;g_Lachnospiraceae NK4A136 group	NA	NA	NA	NA
p_Firmicutes;f_Lachnospiraceae;g_Lachnospiraceae UCG-001	NA	NA	0.7356	0.00289
p_Firmicutes;f_Lachnospiraceae;g_Lachnospiraceae UCG-004	NA	NA	NA	NA
p_Firmicutes;f_Lachnospiraceae;g_Lachnospiraceae UCG-007	NA	NA	NA	NA
p_Firmicutes;f_Lachnospiraceae;g_Lachnospiraceae UCG-010	NA	NA	NA	NA
p_Firmicutes;f_Lachnospiraceae;g_Marvinbryantia	NA	NA	-0.24255	0.0607
p_Firmicutes;f_Lachnospiraceae;g_Roseburia	NA	NA	0.3822	0.087
p_Firmicutes;f_Lachnospiraceae;g_Tyzzerella	0.002103	0.1612	-0.321576	0.0646
p_Firmicutes;f_Lachnospiraceae;g_[Eubacterium] ruminantium group	NA	NA	NA	NA
p_Firmicutes;f_Lachnospiraceae;g_[Ruminococcus] gauvreauii group	NA	NA	-0.3943	0.0478
p_Firmicutes;f_Peptostreptococcaceae;g_Clostridioides	NA	NA	NA	NA
p_Firmicutes;f_Peptostreptococcaceae;g_Intestinibacter	NA	NA	NA	NA
p_Firmicutes;f_Peptostreptococcaceae;g_Paeniclostridium	NA	NA	NA	NA
p_Firmicutes;f_Peptostreptococcaceae;g_Romboutsia	NA	NA	NA	NA
p_Firmicutes;f_Ruminococcaceae;g_Candidatus Soleaferrea	-0.003973	0.0327	-0.37129	0.0828
p_Firmicutes;f_Ruminococcaceae;g_Caproiciproducens	NA	NA	-0.5104	0.0177
p_Firmicutes;f_Ruminococcaceae;g_Faecalibacterium	NA	NA	NA	NA
p_Firmicutes;f_Ruminococcaceae;g_Flavonifractor	NA	NA	-0.4001	0.0439
p_Firmicutes;f_Ruminococcaceae;g_GCA-900066225	NA	NA	NA	NA
p_Firmicutes;f_Ruminococcaceae;g_Negativibacillus	NA	NA	NA	NA
p_Firmicutes;f_Ruminococcaceae;g_Oscillibacter	NA	NA	0.22317	0.00593
p_Firmicutes;f_Ruminococcaceae;g_Oscillospira	NA	NA	0.6953	0.00519
p_Firmicutes;f_Ruminococcaceae;g_Pygmaiobacter	-0.003217	0.0795	NA	NA
p_Firmicutes;f_Ruminococcaceae;g_Ruminiclostridium	NA	NA	NA	NA
p_Firmicutes;f_Ruminococcaceae;g_Ruminococcaceae NK4A214 group	NA	NA	NA	NA
p_Firmicutes;f_Ruminococcaceae;g_Ruminococcaceae UCG-002	NA	NA	NA	NA
p_Firmicutes;f_Ruminococcaceae;g_Ruminococcaceae UCG-005	NA	NA	-0.17353	0.000736
p_Firmicutes;f_Ruminococcaceae;g_Ruminococcaceae UCG-009	NA	NA	NA	NA
p_Firmicutes;f_Ruminococcaceae;g_Ruminococcaceae UCG-010	NA	NA	-0.22633	0.0867
p_Firmicutes;f_Ruminococcaceae;g_Ruminococcaceae UCG-013	NA	NA	NA	NA
p_Firmicutes;f_Ruminococcaceae;g_Ruminococcaceae UCG-014	-0.003374	0.0162	-0.631059	0.00014
p_Firmicutes;f_Ruminococcaceae;g_Ruminococcus	NA	NA	NA	NA
p_Firmicutes;f_Ruminococcaceae;g_[Eubacterium] coprostanoligenes group	-0.14867	0.0575	NA	NA
p_Firmicutes;f_Erysipelotrichaceae;g_Erysipelotrichaceae UCG-004	NA	NA	NA	NA
p_Firmicutes;f_Erysipelotrichaceae;g_Turicibacter	NA	NA	0.28047	0.0407
p_Firmicutes;f_Acidaminococcaceae;g_Phascolarctobacterium	NA	NA	NA	NA
p_Firmicutes;f_Veillonellaceae;g_Anaerovibrio	NA	NA	0.33654	0.0802
p_Proteobacteria;f_Desulfovibrionaceae;g_Mailhella	NA	NA	NA	NA
p_Proteobacteria;f_Succinivibrionaceae;g_Ruminobacter	NA	NA	NA	NA
p_Proteobacteria;f_Succinivibrionaceae;g_Succinivibrio	NA	NA	NA	NA
p_Proteobacteria;f_Succinivibrionaceae;g_Succinivibrionaceae UCG-001	NA	NA	NA	NA
p_Proteobacteria;f_Burkholderiaceae;g_Parasutterella	NA	NA	-0.7661	0.000624
p_Proteobacteria;f_Burkholderiaceae;g_Pelistega	NA	NA	NA	NA
p_Proteobacteria;f_Burkholderiaceae;g_Sutterella	NA	NA	0.63056	2.26e-05
p_Proteobacteria;f_Neisseriaceae;g_Kingella	NA	NA	NA	NA
p_Proteobacteria;f_Enterobacteriaceae;g_Escherichia-Shigella	NA	NA	0.4989	0.0155
p_Proteobacteria;f_Pasteurellaceae;g_Gallibacterium	NA	NA	NA	NA
p_Spirochaetes;f_Spirochaetaceae;g_Treponema	NA	NA	NA	NA
p_Tenericutes;f_Anaeroplasmataceae;g_Anaeroplasma	NA	NA	NA	NA
p_Verrucomicrobia;f_Akkermansiaceae;g_Akkermansia	-0.004599	0.140656	-1.22167	0.000918
1NA reflects that this corresponding variable is not included in the model. It is decided based on its large P value when this variable is included in the model as well as a larger Akaike information criterion (AIC) value compared to that of the model exluding this variable.

## Sheet: Supplementary Table S6
Supplementary Table S6. Microbiability of weight gain and blood plasma IgG1 level at preweaning, postweaning, and fattening stages.
Growth stage	Weight gain	Blood plasma IgG1 level
Preweaning	0.10959	0.102983
Postweaning	0.0819733	0.00247606
Fattening	0.126515	0.194621

## Sheet: Supplementary Table S7
Supplementary Table S7. The effects of individual bacterial taxa on weight gain during preweaning stage evaluated using a multiple linear regression model (model1) and a microbial-wide associations study (model 2), respectively.
Bacterial taxa	Model 1		Model 2
	Correlation coefficient	p	Correlation coefficient	p
p_Cyanobacteria	405.42	0.00981	NA	NA
p_Epsilonbacteraeota	NA	NA	NA	NA
p_Spirochaetes	-164.743	0.06363	-1.72376	0.04
p_Bacteroidetes;f_Marinifilaceae	315.908	0.03329	NA	NA
p_Firmicutes;f_Bacillaceae	NA	NA	-2.70341	0.0351
p_Firmicutes;f_Planococcaceae	NA	NA	-2.79887	0.0132
p_Firmicutes;f_Lactobacillaceae	78.5791	0.08496	5.02498	0.00994
p_Firmicutes;f_Streptococcaceae	-43.8106	0.0311	-2.33899	0.0082
p_Firmicutes;f_Clostridiaceae	-65.5071	0.054973	-2.7201	0.00901
p_Firmicutes;f_Peptococcaceae	547.138	0.06805	NA	NA
p_Firmicutes;f_Peptostreptococcaceae	-229.124	0.03672	NA	NA
p_Firmicutes;f_Ruminococcaceae	31.6084	0.00694	11.4566	0.02152
p_Firmicutes;f_Acidaminococcaceae	71.2969	0.12838	NA	NA
p_Spirochaetes;f_Spirochaetaceae	-160.538	0.07492	-1.81766	0.0308
p_Verrucomicrobia;f_Akkermansiaceae	NA	NA	-1.3778	0.0943
p_Bacteroidetes;f_Bacteroidaceae;f_Bacteroides	NA	NA	7.97714	0.0345
p_Bacteroidetes;f_Marinifilaceae;g_Butyricimonas	1681.85	0.03615	NA	NA
p_Bacteroidetes;f_Marinifilaceae;g_Odoribacter	310.323	0.0512	NA	NA
p_Bacteroidetes;f_Prevotellaceae;g_Alloprevotella	27.8662	0.041539	NA	NA
p_Bacteroidetes;f_Prevotellaceae;g_Prevotellaceae UCG-003	-50.6918	0.13815	NA	NA
p_Bacteroidetes;f_Prevotellaceae;g_Prevotellaceae UCG-004	-199.872	0.008409	-1.95897	0.0266
p_Bacteroidetes;f_Rikenellaceae;g_Rikenellaceae RC9 gut group	NA	NA	-1.72781	0.0393
p_Bacteroidetes;f_Tannerellaceae;g_Parabacteroides	NA	NA	2.87564	0.004864
p_Firmicutes;f_Bacillaceae;g_Bacillus	NA	NA	-2.17888	0.0911
p_Firmicutes;f_Planococcaceae;g_Lysinibacillus	NA	NA	-2.95745	0.0094
p_Firmicutes;f_Lactobacillaceae;g_Lactobacillus	80.629	0.0779	4.81511	0.01206
p_Firmicutes;f_Streptococcaceae;g_Streptococcus	-45.082	0.02814	-2.55203	0.00392
p_Firmicutes;f_Clostridiaceae;g_Clostridium	NA	NA	-2.48611	0.0197
p_Firmicutes;f_Family XIII;g_[Eubacterium] nodatum group	-948.771	0.144557	-2.55212	0.0456
p_Firmicutes;f_Lachnospiraceae;g_[Ruminococcus] gauvreauii group	1258.43	0.002112	4.25466	0.00039
p_Firmicutes;f_Lachnospiraceae;g_Blautia	266.665	0.0158	4.35274	0.000236
p_Firmicutes;f_Lachnospiraceae;g_Lachnospiraceae FCS020 group	1162.25	0.073526	2.7477	0.0377
p_Firmicutes;f_Lachnospiraceae;g_Roseburia	330.44	0.017591	NA	NA
p_Firmicutes;f_Peptostreptococcaceae;g_Romboutsia	-467.575	0.02315	NA	NA
p_Firmicutes;f_Ruminococcaceae;g_Faecalibacterium	103.343	0.002018	3.17181	0.00124
p_Firmicutes;f_Ruminococcaceae;g_Intestinimonas	NA	NA	2.34165	0.064679
p_Firmicutes;f_Ruminococcaceae;g_Oscillibacter	548.042	0.014241	NA	NA
p_Firmicutes;f_Ruminococcaceae;g_Oscillospira	2059.17	0.01631	2.90018	0.044314
p_Firmicutes;f_Ruminococcaceae;g_Ruminiclostridium	194.98	0.011216	6.53487	0.00931
p_Firmicutes;f_Ruminococcaceae;g_Ruminococcaceae UCG-002	NA	NA	-1.80065	0.0679
p_Firmicutes;f_Ruminococcaceae;g_Ruminococcaceae UCG-009	-895.404	0.06776	-3.10895	0.00889
p_Firmicutes;f_Ruminococcaceae;g_Ruminococcaceae UCG-014	170.131	0.002408	6.1861	0.000604
p_Firmicutes;f_Ruminococcaceae;g_Ruminococcus	760.972	0.06003	2.20841	0.06436
p_Firmicutes;f_Erysipelotrichaceae;g_Erysipelotrichaceae UCG-004	877.394	0.03536	NA	NA
p_Proteobacteria;f_Burkholderiaceae;g_Sutterella	NA	NA	2.1329	0.075555
p_Spirochaetes;f_Spirochaetaceae;g_Treponema	-160.96	0.07683	-1.82113	0.0309
p_Verrucomicrobia;f_Akkermansiaceae;g_Akkermansia	NA	NA	-1.5077	0.0673

## Sheet: Supplementary Table S8
Supplementary Table S8. The effects of individual bacterial taxa on weight gain during postweaning stage evaluated using a multiple linear regression model (model1) and a microbial-wide associations study (model 2), respectively.
Bacterial taxa	Model 1		Model 2
	Correlation coefficient	p	Correlation coefficient	p
p_Firmicutes;f_Defluviitaleaceae	-8791.4	0.099005	NA	NA
p_Proteobacteria;f_Desulfovibrionaceae	1477.25	0.0353	NA	NA
p_Tenericutes;f_Anaeroplasmataceae	NA	NA	7.888	0.0463
p_Bacteroidetes;f_Rikenellaceae;g_Rikenellaceae RC9 gut group	NA	NA	27.5648	0.09872
p_Firmicutes;f_Family XIII;g_[Eubacterium] brachy group	NA	NA	6.5975	0.08148
p_Firmicutes;f_Lachnospiraceae;g_Lachnospiraceae NK4A136 group	-3631.99	0.02713	-9.7471	0.000561
p_Firmicutes;f_Ruminococcaceae;g_Ruminococcaceae UCG-014	1025.5	0.047	15.1401	0.02751
p_Firmicutes;f_Erysipelotrichaceae;g_Erysipelatoclostridium	12594.3	0.0265	NA	NA
p_Firmicutes;f_Erysipelotrichaceae;g_Turicibacter	-5495.82	0.0724	-1.5345	0.701
p_Proteobacteria;f_Desulfovibrionaceae;g_Mailhella	1599.6	0.0262	29.8077	0.0802
p_Tenericutes;f_Anaeroplasmataceae;g_Anaeroplasma	NA	NA	10.6816	0.00897

## Sheet: Supplementary Table S9
Supplementary Table S9. The effects of individual bacterial taxa on weight gain during fattening stage evaluated using a multiple linear regression model (model1) and a microbial-wide associations study (model 2), respectively.
Bacterial taxa	Model 1		Model 2
	Correlation coefficient	p	Correlation coefficient	p
p_Actinobacteria	-459.739	0.0988	NA	NA
p_Bacteroidetes	81.5685	0.0942	NA	NA
p_Actinobacteria;f_Bifidobacteriaceae	-557.874	0.0858	NA	NA
p_Firmicutes;f_Bacillaceae	-3110	0.0293	NA	NA
p_Firmicutes;f_Clostridiaceae	-229.671	0.0144	NA	NA
p_Firmicutes;f_Defluviitaleaceae	19467.6	0.0989	NA	NA
p_Firmicutes;f_Peptococcaceae	1313.38	0.0563	16.9128	0.077
p_Firmicutes;f_Erysipelotrichaceae	-754.139	0.0814	NA	NA
p_Bacteroidetes;f_Prevotellaceae;g_Prevotellaceae UCG-001	300.207	0.0952	NA	NA
p_Bacteroidetes;f_Tannerellaceae;g_Parabacteroides	NA	NA	28.0502	0.0974
p_Firmicutes;f_Bacillaceae;g_Bacillus	-3115	0.0338	NA	NA
p_Firmicutes;f_Clostridiaceae;g_Clostridium	-227.702	0.0137	NA	NA
p_Firmicutes;f_Lachnospiraceae;g_Lachnospiraceae UCG-004	1885.18	0.093	1.9011	0.682
p_Firmicutes;f_Ruminococcaceae;f_Negativibacillus	2894.04	0.0457	26.8341	0.016
p_Firmicutes;f_Ruminococcaceae;g_Pygmaiobacter	NA	NA	10.726	0.0869
p_Firmicutes;p_Erysipelotrichaceae;g_Turicibacter	-741.153	0.0909	NA	NA
p_Firmicutes;f_Veillonellaceae;g_Anaerovibrio	NA	NA	-12.7437	0.0574
p_Proteobacteria;f_Burkholderiaceae;g_Pelistega	NA	NA	6.81483	0.0856

## Sheet: Supplementary Table S10
Supplementary Table S10. The effects of individual bacterial taxa on blood plasma IgG1 level during preweaning stage evaluated using a multiple linear regression model (model1) and a microbial-wide associations study (model 2), respectively.
Bacterial taxa	Model 1		Model 2
	Correlation coefficient	p	Correlation coefficient	p
p_Bacteroidetes;f_Tannerellaceae	NA	NA	-0.2787	0.0817
p_Firmicutes;f_Bacillaceae	66.0878	0.03412	0.3093	0.0824
p_Bacteroidetes;f_Tannerellaceae;g_Parabacteroides	NA	NA	-0.2506	0.0869
p_Firmicutes;f_Bacillaceae;g_Bacillus	61.1413	0.04799	0.2531	0.0719
p_Firmicutes;f_Lachnospiraceae;g_[Ruminococcus] gauvreauii group	NA	NA	-0.2807	0.0551
p_Firmicutes;f_Lachnospiraceae;g_Lachnospiraceae NK4A136 group	NA	NA	0.4593	0.0101
p_Firmicutes;f_Lachnospiraceae;g_Tyzzerella	55.9654	0.070089	NA	NA
p_Firmicutes;f_Ruminococcaceae;g_Oscillibacter	-90.9821	0.0324	NA	NA
p_Firmicutes;f_Ruminococcaceae;g_Ruminococcus	-205.953	0.014122	-0.6369	0.00486
p_Firmicutes;f_Ruminococcaceae;g_Saccharofermentans	NA	NA	NA	NA
p_Firmicutes;f_Erysipelotrichaceae;f_Erysipelotrichaceae UCG-004	NA	NA	0.3417	0.0953

[truncated: 5 more sheets: Supplementary Table S11, Supplementary Table S12, Supplementary Table S13, Supplementary Table S14, Supplementary Table S15]
